# Supplementary material for: Protective Effects of Proanthocyanidin-Rich Fraction from Red Rice Germ and Bran on Lung Cell Inflammation via Inhibition of NF-κB/NLRP3 Inflammasome Pathway
Source: Nutrients. 2023 Aug 30;15(17):3793. doi: 10.3390/nu15173793 (PMC10490275; doi:10.3390/nu15173793)
Supplement: Supplementary file 1 [file nutrients-15-03793-s001.zip]

Archive with 1 entries (1 files):
- nutrients-2554199-supplementary.pdf
